# Supplementary material for: Mechanism Assay of Honeysuckle for Heat-Clearing Based on Metabolites and Metabolomics
Source: Metabolites. 2022 Jan 27;12(2):121. doi: 10.3390/metabo12020121 (PMC8874459; doi:10.3390/metabo12020121)
Supplement: Supplementary file 1 [file metabolites-12-00121-s001.zip]

Archive with 2 entries (2 files):
- Intergrative analysis.xlsx
- metabolites-1508491-supplementary.pdf
