# Supplementary material for: Mechanism Assay of Honeysuckle for Heat-Clearing Based on Metabolites and Metabolomics
Source: Metabolites. 2022 Jan 27;12(2):121. doi: 10.3390/metabo12020121 (PMC8874459; doi:10.3390/metabo12020121)
Supplement: Supplementary file 1 [file metabolites-12-00121-s001.zip › Intergrative analysis.xlsx]

## Sheet: Sheet1
Protein name	Rich factor (x)	Fit score of Fever (y)	Z Score (z)	adjusted P-value
AKT1	0.0889	3.92191	5.522	0.0001
MAPK3	0.0892	3.72731	5.017	0.0001
HBA	0.0652	2.46071	3.0608	0.0002
BTG3	0.0725	3.34631	3.9464	0.0003
ASSY	0.0433	2.47531	3.0754	0.0003
UTP11	0.0821	0.02051	0.6206	0.0004
LEG3	0.0487	3.04181	3.6419	0.0005
LOX15	0.0487	0.10261	0.7027	0.0005
LAC2	0.076	0.57651	1.1766	0.0005
RET	0.0554	1.78931	2.3894	0.0006
K1C10	0.0492	3.30621	3.9063	0.0006
GRAB	0.0546	0.37791	0.978	0.0007
UTP15	0.0475	1.31471	1.9148	0.0007
RHOV	0.0827	1.75591	2.356	0.0007
CBR4	0.0874	2.75101	3.3511	0.0007
IF2G	0.0488	1.44101	2.0411	0.0008
TIDC1	0.0847	1.34361	1.9437	0.0009
NDUA9	0.0626	2.31291	2.913	0.0009
PHF7	0.0831	1.63151	2.2316	0.0009
GSTP1	0.0658	2.99501	3.5951	0.001
GMFB	0.0404	3.06001	3.6601	0.001
DNMBP	0.0651	1.86271	2.4628	0.0011
NEP	0.0844	1.63681	2.2369	0.0011
MSI1H	0.0745	2.28401	2.8841	0.0011
RL6	0.0551	3.10541	3.7055	0.0011
PGS2	0.0449	2.56281	3.1629	0.0012
VAPA	0.0821	2.00791	2.608	0.0013
NCOA3	0.0524	2.83651	3.4366	0.0014
CEP83	0.0838	0.03131	0.6314	0.0015
RASF4	0.0734	3.25391	3.854	0.0015
CDK17	0.0521	1.78451	2.3846	0.0016
PLVAP	0.0416	2.12731	2.7274	0.0016
PGAM5	0.0521	2.59281	3.1929	0.0016
LTC4S	0.0782	0.04669	0.5534	0.0017
MYG	0.0426	1.52511	2.1252	0.0018
TYY2	0.0705	1.48721	2.0873	0.0018
CNO10	0.0723	0.42129	0.1788	0.0018
ARY1	0.0586	3.35121	3.9513	0.0018
JPH2	0.0665	1.48651	2.0866	0.0019
MGN	0.052	2.68131	3.2814	0.002
DGKZ	0.0449	0.03429	0.5658	0.002
TDRP	0.065	0.71681	1.3169	0.002
FABP5	0.0515	1.94421	2.5443	0.0022
UD17	0.0617	1.19991	1.8	0.0022
RABEK	0.0482	2.91541	3.5155	0.0022
MAGI1	0.0777	2.66151	3.2616	0.0023
NUDT4	0.0519	0.00791	0.608	0.0023
RS15	0.0877	0.60009	0.002	0.0023
KLDC3	0.0552	2.58981	3.1899	0.0023
SYNJ2	0.0413	1.19191	1.792	0.0024
AT2A3	0.069	1.41061	2.0107	0.0024
ACOD1	0.0841	0.08889	0.5112	0.0025
WDR55	0.0626	1.76991	2.37	0.0025
A1M	0.068	2.64311	3.2432	0.0025
NB5R3	0.0792	2.87431	3.4744	0.0026
MAAI	0.07	0.16159	0.4385	0.0028
THIC	0.0782	0.54569	0.0544	0.0028
DZI1L	0.0685	2.65031	3.2504	0.0028
RL28	0.0593	2.05051	2.6506	0.0028
AK1CL	0.0862	0.45489	0.1452	0.0029
COX5B	0.0452	1.68701	2.2871	0.0029
ABCC8	0.0813	2.74371	3.3438	0.003
AB17B	0.0553	2.77461	3.3747	0.003
RM02	0.0555	0.52281	1.1229	0.0031
S2542	0.045	0.46609	0.134	0.0031
RL35A	0.0812	0.03179	0.5683	0.0031
YES	0.0521	1.59201	2.1921	0.0032
SRR	0.0577	0.28799	0.3121	0.0033
IP3KC	0.0667	0.28409	0.316	0.0033
AGRL4	0.0816	0.75241	1.3525	0.0034
KLKB1	0.0893	2.60001	3.2001	0.0034
DNS2A	0.0484	0.59961	1.1997	0.0034
GLPC	0.0515	3.07351	3.6736	0.0035
SRY	0.0867	0.93711	1.5372	0.0036
STPAP	0.0693	3.24311	3.8432	0.0036
PYRD2	0.0663	2.42151	3.0216	0.0037
STRAA	0.0535	2.61401	3.2141	0.0037
KCNH7	0.0413	2.86301	3.4631	0.0037
TUTLB	0.0549	0.77581	1.3759	0.0037
GSTM5	0.0487	1.82161	2.4217	0.0039
PHAR1	0.086	2.86041	3.4605	0.0039
NPL	0.0777	1.79391	2.394	0.0041
IF	0.0691	1.04711	1.6472	0.0043
TSN2	0.0898	0.11629	0.4838	0.0043
LSAMP	0.0577	0.24019	0.3599	0.0043
NCOA2	0.0433	0.52859	0.0715	0.0044
STRBP	0.0507	0.06869	0.5314	0.0045
ITA7	0.0536	0.29131	0.8914	0.0045
GLT13	0.0833	2.82111	3.4212	0.0046
IDHC	0.089	2.78471	3.3848	0.0046
PRDX5	0.07	1.66691	2.267	0.0047
LRRC7	0.0698	2.00681	2.6069	0.0047
MARHA	0.0447	3.27501	3.8751	0.0048
RL23	0.0821	2.61991	3.22	0.0049
RS26	0.0518	1.65571	2.2558	0.0049
VIME	0.0466	0.02719	0.5729	0.005
MYL6	0.045	1.56051	2.1606	0.005
DPP4	0.0541	0.80441	1.4045	0.005
H10	0.0859	2.94651	3.5466	0.0051
DCNL5	0.0685	2.89921	3.4993	0.0052
NB5R1	0.0854	0.57461	1.1747	0.0053
MTD2L	0.067	1.68021	2.2803	0.0053
HEP2	0.0449	0.65651	1.2566	0.0053
HPLN1	0.0428	0.54011	1.1402	0.0054
TMCO1	0.0863	2.28001	2.8801	0.0054
SIGIR	0.0798	2.71091	3.311	0.0054
RS16	0.0412	0.00021	0.6003	0.0054
ENPP6	0.0845	0.00691	0.607	0.0055
RNF13	0.0433	3.12851	3.7286	0.0055
CD36	0.0565	0.44839	0.1517	0.0058
DPP2	0.0859	2.04061	2.6407	0.0058
CHIA	0.082	2.07741	2.6775	0.0058
EFTS	0.0765	0.70831	1.3084	0.0059
GTR3	0.0728	2.79921	3.3993	0.0059
LOX12	0.0557	1.75831	2.3584	0.0059
CALU	0.0846	1.15121	1.7513	0.006
VPP1	0.0773	1.70171	2.3018	0.006
MIEAP	0.0609	2.34621	2.9463	0.006
MYO1D	0.0682	0.41241	1.0125	0.0061
ZHX3	0.0712	1.60651	2.2066	0.0061
AEBP1	0.0515	0.48721	1.0873	0.0062
EMAL5	0.0476	0.78931	1.3894	0.0062
GRZ2	0.0431	2.48961	3.0897	0.0063
S10A6	0.042	0.95971	1.5598	0.0063
B3AT	0.0477	0.66921	1.2693	0.0065
TRDMT	0.0756	3.22391	3.824	0.0067
MAGT1	0.0608	0.67111	1.2712	0.0067
2A5B	0.0507	0.93291	1.533	0.0067
RL7A	0.071	2.20291	2.803	0.0067
ACBP	0.0692	0.38921	0.9893	0.0069
TYW4	0.0681	3.16251	3.7626	0.007
NCALD	0.0542	1.03931	1.6394	0.007
ACM4	0.0773	0.81561	1.4157	0.007
PLOD2	0.0473	2.14431	2.7444	0.0071
DNPH1	0.0792	0.15669	0.4434	0.0071
COQ7	0.0475	1.20891	1.809	0.0071
DREB	0.0555	0.62281	1.2229	0.0072
TXTP	0.0884	0.16429	0.4358	0.0072
RL3	0.0756	0.79431	1.3944	0.0072
CLCN5	0.0711	0.85091	1.451	0.0072
PRUN2	0.0733	2.77691	3.377	0.0072
TM231	0.0685	2.54441	3.1445	0.0072
4F2	0.0605	2.64481	3.2449	0.0073
MICU2	0.0574	2.68101	3.2811	0.0073
H2B1	0.0834	0.45301	1.0531	0.0074
MYH6	0.0738	0.82971	1.4298	0.0074
HTRA1	0.0462	1.53221	2.1323	0.0074
RISC	0.0484	0.83191	1.432	0.0075
CNN1	0.0579	0.08579	0.5143	0.0075
GSTA3	0.0416	2.05341	2.6535	0.0075
STING	0.0837	2.15341	2.7535	0.0076
DDAH2	0.0843	2.06621	2.6663	0.0076
K2C6A	0.0708	1.56081	2.1609	0.0077
XPP2	0.0638	1.32341	1.9235	0.0078
ACHA	0.0771	1.72771	2.3278	0.0078
IGG2C	0.0852	1.84261	2.4427	0.0078
HB2B	0.0621	1.46471	2.0648	0.0079
SPE39	0.0605	0.06279	0.5373	0.0079
MILK2	0.0671	0.17841	0.7785	0.008
LEPR	0.0556	0.40001	1.0001	0.008
RL18	0.065	0.53441	1.1345	0.0081
F16P2	0.0431	0.40079	0.1993	0.0081
CP2DA	0.0797	3.09051	3.6906	0.0081
SCN3B	0.0504	1.71371	2.3138	0.0081
AACS	0.0607	2.84431	3.4444	0.0082
TADA3	0.05	2.42651	3.0266	0.0082
CP4F3	0.0615	1.40881	2.0089	0.0082
BL1S5	0.0742	0.26019	0.3399	0.0083
PSB8	0.0871	0.12641	0.7265	0.0084
ADAP2	0.0723	1.32861	1.9287	0.0084
BDH	0.0468	3.14151	3.7416	0.0085
AKT1	0.0833	0.10759	0.4925	0.0085
TOIP2	0.0636	0.58759	0.0125	0.0086
MEMO1	0.0892	1.97241	2.5725	0.0087
TM100	0.08	2.78461	3.3847	0.0087
T120A	0.0558	0.40791	1.008	0.0088
ERG1	0.0458	2.75831	3.3584	0.0088
TM163	0.0499	2.99071	3.5908	0.0088
GPC3	0.0647	0.89611	1.4962	0.0089
SI1L2	0.048	0.34649	0.2536	0.009
RS15A	0.0629	0.93651	1.5366	0.009
GRN	0.0704	1.55201	2.1521	0.0091
FOXJ1	0.0421	0.55269	0.0474	0.0091
MCM6	0.0752	1.13871	1.7388	0.0091
DDI1	0.0415	1.15821	1.7583	0.0091
MUP	0.0604	0.31351	0.9136	0.0094
GALT1	0.0649	0.83811	1.4382	0.0094
CYGB	0.0602	0.27679	0.3233	0.0095
IDI1	0.0809	0.82861	1.4287	0.0095
SBP1	0.0783	0.0001	0.6	0.0096
MGAT1	0.0833	0.05211	0.6522	0.0096
XIRP2	0.066	2.52461	3.1247	0.0097
GLYG	0.061	2.31401	2.9141	0.0098
RS2	0.0501	0.75971	1.3598	0.0098
SPEF2	0.0614	1.36261	1.9627	0.0098
P4HA1	0.057	2.40041	3.0005	0.0098
RGS14	0.0803	3.02151	3.6216	0.0098
CPT2	0.0542	3.20171	3.8018	0.01
DPOA2	0.0799	0.21709	0.383	0.01
ACD	0.0595	0.87861	1.4787	0.01
IMPCT	0.0745	3.32621	3.9263	0.0101
S10A1	0.0548	0.19519	0.4049	0.0102
TRI72	0.057	3.32681	3.9269	0.0102
RIOX1	0.0595	0.80551	1.4056	0.0103
ADH7	0.0782	1.04911	1.6492	0.0103
RDH7	0.0854	1.24131	1.8414	0.0104
RL10	0.089	2.46051	3.0606	0.0104
S14L3	0.0756	1.51981	2.1199	0.0104
ATP5J	0.0847	0.40481	1.0049	0.0104
GALT7	0.0515	1.72281	2.3229	0.0105
PRIO	0.0641	0.89271	1.4928	0.0106
TRAD1	0.0848	3.39751	3.9976	0.0106
TPPP	0.0596	0.45701	1.0571	0.0106
RB27B	0.0595	2.73221	3.3323	0.0107
VAMP5	0.0879	1.01861	1.6187	0.0107
CRBB2	0.045	0.82451	1.4246	0.0107
K2C8	0.0817	1.11641	1.7165	0.0107
HBB2	0.0886	0.61461	1.2147	0.0107
RAF1	0.0886	3.01021	3.6103	0.0108
MYADM	0.0741	1.44581	2.0459	0.0108
RL4	0.0687	0.05921	0.6593	0.0109
SEPT5	0.0856	2.96691	3.567	0.0109
CBPN	0.0721	0.54709	0.053	0.0109
IMPA3	0.0786	0.56489	0.0352	0.011
F151A	0.0626	3.10701	3.7071	0.011
EDNRB	0.0597	2.09301	2.6931	0.011
ACE	0.0782	0.49269	0.1074	0.011
PPAL	0.0718	0.41159	0.1885	0.0113
PRDM4	0.0895	0.72891	1.329	0.0113
GSTA6	0.0468	2.67411	3.2742	0.0113
TM10B	0.0716	2.54081	3.1409	0.0115
COX5A	0.0827	1.46791	2.068	0.0115
ALD1	0.0497	0.88831	1.4884	0.0117
F136A	0.0608	2.15011	2.7502	0.0117
RBM10	0.0416	0.76271	1.3628	0.0118
PDIA6	0.0662	0.37469	0.2254	0.0118
ORML3	0.0507	1.22071	1.8208	0.0119
HS71L	0.0751	2.79971	3.3998	0.0119
PDLI7	0.0458	2.50821	3.1083	0.012
FGF18	0.0523	1.75701	2.3571	0.012
HPT	0.0734	1.55391	2.154	0.0121
AMPE	0.0549	1.39181	1.9919	0.0122
RL8	0.0446	0.56119	0.0389	0.0122
NLTP	0.0777	0.04729	0.5528	0.0123
OCRL	0.0812	1.14831	1.7484	0.0124
NR2C1	0.0765	2.11171	2.7118	0.0124
PPIG	0.0786	0.72291	1.323	0.0125
HSBP1	0.0738	0.64321	1.2433	0.0125
CD5R1	0.0752	1.91481	2.5149	0.0125
LCN5	0.0725	0.12249	0.4776	0.0125
CL004	0.0459	0.07439	0.5257	0.0126
ACSL4	0.0714	0.56309	0.037	0.0126
BAF	0.0589	3.30111	3.9012	0.0126
LSG1	0.0401	1.10441	1.7045	0.0127
CBG	0.0575	2.47261	3.0727	0.0127
DTNB	0.0665	2.93781	3.5379	0.0127
CBWD1	0.0513	3.14301	3.7431	0.0128
TF	0.0561	1.88521	2.4853	0.0128
CHTOP	0.0846	3.11581	3.7159	0.0129
C1QA	0.0757	1.09691	1.697	0.0129
PDE3A	0.0711	0.49081	1.0909	0.0129
POC5	0.0648	0.19361	0.7937	0.013
SYVM	0.0558	0.07339	0.5267	0.013
LIPH	0.085	0.53491	1.135	0.013
PAK1	0.0888	0.95401	1.5541	0.0131
MAP10	0.0647	0.58701	1.1871	0.0132
RETST	0.0465	3.32771	3.9278	0.0132
TBA8	0.0601	0.22609	0.374	0.0132
PPIB	0.0591	2.27021	2.8703	0.0132
LPAR3	0.0616	2.97951	3.5796	0.0133
CEPT1	0.0673	0.17399	0.4261	0.0133
MAPK1	0.0656	0.17291	0.773	0.0134
BST2	0.0797	0.48531	1.0854	0.0135
TACO1	0.0726	2.33271	2.9328	0.0135
CLIC5	0.0409	3.02731	3.6274	0.0136
HDAC4	0.0893	1.72011	2.3202	0.0136
CK5P2	0.0614	2.73991	3.34	0.0137
EHD1	0.0877	2.20541	2.8055	0.0137
FINC	0.0791	1.80531	2.4054	0.0138
AL1A7	0.0405	0.08179	0.5183	0.0138
CPT1B	0.0621	0.18441	0.7845	0.0139
CML1	0.079	1.52001	2.1201	0.0139
ROB1	0.0459	2.54021	3.1403	0.0139
NF1	0.0876	2.67961	3.2797	0.0139
HPDL	0.0459	2.54291	3.143	0.014
MLRV	0.0415	3.08241	3.6825	0.014
DPOLL	0.0563	1.23881	1.8389	0.0141
FETUB	0.0776	1.58171	2.1818	0.0141
HSPB7	0.0883	1.03261	1.6327	0.0144
TXND9	0.0627	2.57461	3.1747	0.0145
NID2	0.0556	2.70291	3.303	0.0145
REEP5	0.0695	3.32591	3.926	0.0146
LIMA1	0.0516	3.38881	3.9889	0.0146
COX5A	0.0791	2.37191	2.972	0.0146
FBX6	0.0824	3.04871	3.6488	0.0147
EST5	0.0496	1.98081	2.5809	0.0147
KAPCA	0.077	1.99191	2.592	0.0147
CASQ2	0.0522	0.88571	1.4858	0.0148
RL17	0.0727	3.04841	3.6485	0.0148
FTO	0.0702	0.56139	0.0387	0.0148
AFAM	0.0647	1.24911	1.8492	0.0149
TMM17	0.0446	2.41991	3.02	0.0152
SYT7	0.0423	3.18831	3.7884	0.0152
LYRIC	0.0876	0.98551	1.5856	0.0152
S12A7	0.0885	3.05811	3.6582	0.0153
RBL2	0.0464	0.66291	1.263	0.0153
SPAG1	0.0621	0.48489	0.1152	0.0153
SDC4	0.0459	0.09811	0.6982	0.0154
CRYL1	0.0719	1.73141	2.3315	0.0154
ZFP37	0.0646	1.62021	2.2203	0.0155
APOA2	0.0486	2.06411	2.6642	0.0156
YKT6	0.083	1.01151	1.6116	0.0156
MEP50	0.0722	1.64231	2.2424	0.0157
PGRP1	0.0551	2.49281	3.0929	0.0159
SCRN2	0.0739	0.17251	0.7726	0.0159
ENTP5	0.0681	0.56239	0.0377	0.0159
MLP3B	0.046	1.46931	2.0694	0.0159
UBL4A	0.0613	0.26519	0.3349	0.016
AL14E	0.0421	0.76341	1.3635	0.016
VKOR1	0.0698	3.27241	3.8725	0.0162
RGS6	0.0558	1.04831	1.6484	0.0163
ATP7B	0.0541	3.13071	3.7308	0.0163
IFT56	0.0849	1.07221	1.6723	0.0164
RL15	0.0844	0.41051	1.0106	0.0164
Tp53	0.0649	2.65941	3.2595	0.0165
PREB	0.0528	1.12911	1.7292	0.0165
SP110	0.0561	0.21089	0.3892	0.0166
EHD2	0.0648	0.30291	0.903	0.0166
TTL	0.065	0.60711	1.2072	0.0167
KCRM	0.0644	0.14471	0.7448	0.0167
HPGDS	0.0795	1.83271	2.4328	0.0167
NLRP3	0.0509	1.25381	1.8539	0.0167
DHC24	0.0459	0.00649	0.5936	0.0168
NIBA1	0.0774	0.07731	0.6774	0.0168
AL1A1	0.0618	0.02209	0.578	0.0168
CALD1	0.0407	0.25771	0.8578	0.0169
DEST	0.066	3.27101	3.8711	0.0169
S39A4	0.0422	2.39571	2.9958	0.017
ACNT2	0.0431	1.79681	2.3969	0.017
SCG2	0.0472	2.62581	3.2259	0.017
CCNC	0.066	3.33461	3.9347	0.017
TONSL	0.0678	1.55091	2.151	0.0171
CDC42	0.0551	0.09101	0.6911	0.0171
KCRU	0.0714	0.31301	0.9131	0.0172
ATX1	0.0684	2.50391	3.104	0.0173
IGG2B	0.0442	2.82821	3.4283	0.0173
TTC9C	0.0787	0.28989	0.3102	0.0173
OTU1	0.0448	0.51591	1.116	0.0174
SRBS2	0.0819	0.53709	0.063	0.0174
CD033	0.0645	3.10201	3.7021	0.0174
LRC34	0.0686	1.39301	1.9931	0.0175
AMPD3	0.059	1.67701	2.2771	0.0176
BIEA	0.0776	0.88351	1.4836	0.0176
DPEP1	0.0532	1.69821	2.2983	0.0176
RS6	0.0852	0.84321	1.4433	0.0177
VGFR2	0.082	1.62211	2.2222	0.0177
NPL	0.0829	0.97571	1.5758	0.0177
H4	0.082	0.56671	1.1668	0.0179
PRVA	0.0686	0.72801	1.3281	0.018
KIF5A	0.0824	3.20561	3.8057	0.018
FXL20	0.0732	0.24431	0.8444	0.018
SERPH	0.0849	1.24791	1.848	0.0182
TNNI3	0.0648	1.60211	2.2022	0.0182
SPA3N	0.0897	0.03909	0.561	0.0182
CAH4	0.0517	3.03431	3.6344	0.0183
NFAC4	0.0465	2.16131	2.7614	0.0184
ASAH1	0.0618	2.01361	2.6137	0.0185
CR032	0.0524	3.14061	3.7407	0.0185
PLCL1	0.0725	3.22141	3.8215	0.0185
PDE3A	0.083	2.50071	3.1008	0.0185
PDLI5	0.0441	0.07209	0.528	0.0185
IKBA	0.0786	0.43049	0.1696	0.0186
ARMC9	0.0842	0.21999	0.3801	0.0186
FUCO2	0.0487	0.15539	0.4447	0.0186
SKAP2	0.0448	0.36869	0.2314	0.0187
DIK1B	0.0623	2.89681	3.4969	0.0187
COF1	0.0599	1.09031	1.6904	0.0187
TNNT2	0.0751	0.41061	1.0107	0.0188
ETS1	0.0536	1.90401	2.5041	0.0189
S14L2	0.0478	2.43351	3.0336	0.019
TRY3	0.079	2.25601	2.8561	0.019
RS18	0.0536	0.20061	0.8007	0.019
VTI1A	0.0667	2.00241	2.6025	0.019
LEG1	0.0532	0.33861	0.9387	0.019
TRI50	0.0469	3.10771	3.7078	0.0191
PHF10	0.0453	1.68711	2.2872	0.0192
PLXA3	0.0691	0.23939	0.3607	0.0192
PIGR	0.0849	1.02951	1.6296	0.0193
FMO4	0.0497	0.34181	0.9419	0.0194
CSRP3	0.0627	2.32081	2.9209	0.0195
SEPT9	0.067	0.74731	1.3474	0.0195
B2CL1	0.0801	2.61611	3.2162	0.0196
CAGE1	0.0686	1.63171	2.2318	0.0196
K1C15	0.0688	1.65581	2.2559	0.0196
DESM	0.0792	2.92981	3.5299	0.0196
HUWE1	0.0758	1.91971	2.5198	0.0196
KLK12	0.0821	0.10499	0.4951	0.0196
TPM1	0.0805	2.86511	3.4652	0.0198
GSTA4	0.0403	2.75201	3.3521	0.0198
NDE1	0.0704	1.16711	1.7672	0.0198
HS71A	0.0841	0.40491	1.005	0.0199
RL27A	0.0846	2.11101	2.7111	0.0199
RDH16	0.0888	0.43559	0.1645	0.02
CLCC1	0.0652	3.27771	3.8778	0.02
RL9	0.0547	2.00161	2.6017	0.0201
PTGIS	0.0524	0.50289	0.0972	0.0202
GSTM1	0.0838	2.24941	2.8495	0.0202
SCAF4	0.0591	0.97861	1.5787	0.0203
MARCS	0.0838	1.47221	2.0723	0.0203
GSTM2	0.049	1.85751	2.4576	0.0203
NT8F2	0.0831	2.46171	3.0618	0.0204
CNN3	0.0505	0.44089	0.1592	0.0204
OTULL	0.0693	0.66821	1.2683	0.0204
AJUBA	0.0773	0.41881	1.0189	0.0205
RS28	0.0856	0.49831	1.0984	0.0205
MX2	0.0648	2.49821	3.0983	0.0206
TIP39	0.0626	0.11019	0.4899	0.0207
ZBT7A	0.0537	2.83011	3.4302	0.0207
NQO1	0.0596	0.17881	0.7789	0.0207
ORN	0.0803	2.04731	2.6474	0.0208
C1QC	0.0429	0.06989	0.5302	0.0209
VLDLR	0.0422	2.37151	2.9716	0.0209
PHF5A	0.0686	0.23451	0.8346	0.0209
S10AB	0.0854	2.32131	2.9214	0.0209
DJB11	0.0618	0.89301	1.4931	0.021
SC65	0.0455	0.31059	0.2895	0.0211
ZC21C	0.0487	1.41101	2.0111	0.0211
MAP6	0.0771	3.06401	3.6641	0.0211
MORN1	0.0488	2.72131	3.3214	0.0212
VATC1	0.0779	2.14781	2.7479	0.0212
CANT1	0.0768	1.62501	2.2251	0.0212
GIMA4	0.0781	2.55421	3.1543	0.0212
ATPO	0.0464	1.07741	1.6775	0.0213
NP1L1	0.0606	0.56641	1.1665	0.0213
TYB4	0.0486	0.71091	1.311	0.0214
H15	0.07	3.31211	3.9122	0.0214
CRYAB	0.0434	0.54581	1.1459	0.0214
TIM21	0.0569	1.51391	2.114	0.0215
CR3L2	0.069	0.03111	0.6312	0.0215
ARF6	0.0681	1.52671	2.1268	0.0215
MGP	0.0667	0.38279	0.2173	0.0215
OAS1A	0.0786	0.02729	0.5728	0.0216
EIF3G	0.0839	1.08161	1.6817	0.0216
MMTA2	0.0539	0.25399	0.3461	0.0216
VIPR1	0.0729	0.84791	1.448	0.0217
SP1	0.0884	0.44489	0.1552	0.0217
UGDH	0.0867	2.11291	2.713	0.0217
ADCY5	0.0614	0.46489	0.1352	0.0218
AZIN2	0.0799	0.86681	1.4669	0.0218
ACTN1	0.0591	2.52441	3.1245	0.0218
LRC59	0.0727	0.84441	1.4445	0.0218
GHITM	0.0675	2.02201	2.6221	0.0219
KLH10	0.0886	2.30751	2.9076	0.0219
NUBP2	0.0553	0.75761	1.3577	0.022
PCSK9	0.0404	3.33071	3.9308	0.022
OLFL1	0.0895	2.87121	3.4713	0.022
RL37	0.0673	2.26291	2.863	0.0221
ENTP1	0.0409	3.10861	3.7087	0.0221
PAI1	0.064	1.31471	1.9148	0.0222
HCDH	0.0413	2.45811	3.0582	0.0222
RL31	0.0751	1.72121	2.3213	0.0223
RL13	0.0773	1.58211	2.1822	0.0223
CG050	0.0862	1.42431	2.0244	0.0223
IP3KB	0.0847	1.63321	2.2333	0.0224
MYZAP	0.0855	1.66901	2.2691	0.0225
ST1A1	0.052	1.58001	2.1801	0.0225
FMO2	0.0683	2.51121	3.1113	0.0226
ENSA	0.0745	3.23351	3.8336	0.0226
IF2B1	0.0442	0.07459	0.5255	0.0227
CP2B1	0.0864	2.01541	2.6155	0.0227
GSHR	0.0792	3.31021	3.9103	0.0227
CFAD	0.055	1.91101	2.5111	0.0227
COCA1	0.0762	1.07081	1.6709	0.0228
ZN382	0.0498	0.59191	1.192	0.0228
GLMP	0.0785	0.84021	1.4403	0.0228
RL5	0.0877	0.14139	0.4587	0.0228
RBM45	0.0502	1.52071	2.1208	0.0229
MMEL1	0.0559	0.48839	0.1117	0.0229
SC11C	0.0695	2.14161	2.7417	0.023
MCPT8	0.0478	0.36959	0.2305	0.023
PA24A	0.0464	1.35051	1.9506	0.0231
MUC4	0.0722	3.14331	3.7434	0.0231
FABPH	0.0755	3.37451	3.9746	0.0231
ACTS	0.0634	1.02841	1.6285	0.0231
RM38	0.0675	2.07211	2.6722	0.0232
DNAI2	0.0698	2.19921	2.7993	0.0233
KIF1B	0.0547	2.78521	3.3853	0.0233
FBXW5	0.0445	0.73721	1.3373	0.0234
CANT1	0.0731	2.20721	2.8073	0.0234
HVR01	0.0737	0.93131	1.5314	0.0235
CDS1	0.07	3.37211	3.9722	0.0235
K2C5	0.0401	0.13001	0.7301	0.0235
FETUA	0.0549	1.71631	2.3164	0.0236
SENP8	0.0669	3.26381	3.8639	0.0237
MARC2	0.065	1.76451	2.3646	0.0237
M3K8	0.0879	3.23411	3.8342	0.0237
ARMT1	0.0889	0.54671	1.1468	0.0237
GHC2	0.0471	0.36881	0.9689	0.0238
PLCB4	0.0613	2.67731	3.2774	0.0239
KKCC2	0.0681	0.71551	1.3156	0.0239
RL36	0.0793	0.48961	1.0897	0.0239
TM168	0.0465	0.41011	1.0102	0.024
GPC2	0.0596	2.73881	3.3389	0.024
CHD6	0.0781	3.33081	3.9309	0.024
COMT	0.0622	2.28891	2.889	0.024
LGMN	0.0576	2.71531	3.3154	0.0242
RHG44	0.0851	1.70591	2.306	0.0242
H33	0.0516	0.19761	0.7977	0.0242
MIF	0.0637	2.29721	2.8973	0.0242
OCTC	0.0789	0.29931	0.8994	0.0244
UIF	0.0407	2.39611	2.9962	0.0244
MYF6	0.0498	0.29309	0.307	0.0244
NOTC1	0.0885	1.74251	2.3426	0.0244
RS3	0.0565	0.52999	0.0701	0.0244
RET4	0.0717	0.83571	1.4358	0.0245
HDGR3	0.0464	2.31131	2.9114	0.0245
BCAR1	0.0555	0.58711	1.1872	0.0246
ABHD6	0.0544	2.92861	3.5287	0.0246
HA11	0.0762	1.31331	1.9134	0.0246
CGL	0.0603	1.88851	2.4886	0.0247
Nrf2	0.0576	0.00411	0.6042	0.0247
UBXN4	0.0813	0.32479	0.2753	0.0248
RS14	0.0752	1.97021	2.5703	0.0248
ENPP7	0.0731	1.65701	2.2571	0.0248
CATH	0.0588	3.25211	3.8522	0.025
STX17	0.0464	0.40559	0.1945	0.025
LYSC1	0.055	1.83921	2.4393	0.025
GSH1	0.0714	0.15871	0.7588	0.025
AT1B1	0.0724	1.47601	2.0761	0.0251
RIOX2	0.0453	2.06031	2.6604	0.0252
AT1A1	0.0831	1.45401	2.0541	0.0252
THTPA	0.0629	0.84411	1.4442	0.0252
5NTD	0.0511	0.00449	0.5956	0.0252
H31	0.0674	0.02569	0.5744	0.0252
F264	0.0836	1.17701	1.7771	0.0252
TPC1	0.0523	1.31371	1.9138	0.0253
AVIL	0.0425	1.45171	2.0518	0.0253
MEGF6	0.0812	1.41551	2.0156	0.0256
AL1A2	0.0455	2.49641	3.0965	0.0257
BAAT	0.0571	1.46701	2.0671	0.0257
BAD	0.0775	0.32099	0.2791	0.0258
ERG7	0.0456	1.24001	1.8401	0.0258
RS23	0.0629	2.06011	2.6602	0.0259
MANEA	0.0807	2.29931	2.8994	0.026
TOM40	0.0555	0.17349	0.4266	0.026
RS21	0.0709	2.18111	2.7812	0.0262
CDIP1	0.0743	2.25511	2.8552	0.0262
CYYR1	0.0863	0.16951	0.7696	0.0262
IST1	0.088	0.07691	0.677	0.0263
THOC1	0.0429	0.06279	0.5373	0.0264
DCLK1	0.0725	0.32861	0.9287	0.0264
HEXA	0.0692	0.31231	0.9124	0.0265
SHRM2	0.0683	0.37191	0.972	0.0265
TM199	0.0541	2.91271	3.5128	0.0265
DFFB	0.0845	0.65801	1.2581	0.0266
TSG10	0.0481	2.75181	3.3519	0.0266
FUCO2	0.0487	0.15539	0.4447	0.0266
S10A9	0.0844	0.70681	1.3069	0.0267
CSRP2	0.0421	1.37081	1.9709	0.0267
FAKD4	0.073	0.25631	0.8564	0.0267
DIDH	0.085	1.95451	2.5546	0.0267
DSRAD	0.0706	2.38101	2.9811	0.0267
DTBP1	0.0776	3.35771	3.9578	0.0268
ANR54	0.0606	1.88061	2.4807	0.0268
NFYC	0.0434	2.94931	3.5494	0.0268
PIGL	0.0665	1.50871	2.1088	0.0269
CCNC	0.0847	3.05021	3.6503	0.0269
SPON2	0.0471	2.55131	3.1514	0.027
MTEF2	0.045	0.81601	1.4161	0.0271
ANGP2	0.0518	1.32551	1.9256	0.0272
CIB1	0.0876	1.32441	1.9245	0.0272
SYN1	0.0695	2.45441	3.0545	0.0275
BRCA1	0.0889	2.33931	2.9394	0.0275
PARL	0.0835	3.00991	3.61	0.0276
ALDR	0.0403	1.86141	2.4615	0.0277
GPN3	0.05	2.06301	2.6631	0.0277
OAS1B	0.0402	1.62251	2.2226	0.0278
LAMP2	0.0572	0.64401	1.2441	0.0279
AMYP	0.0523	0.41449	0.1856	0.0279
TPPP3	0.0853	3.23631	3.8364	0.028
MFR1L	0.0775	2.15251	2.7526	0.0282
RT26	0.056	3.28191	3.882	0.0282
MSS4	0.0477	0.05169	0.5484	0.0282
ADT1	0.057	0.33289	0.2672	0.0282
OASL1	0.0513	3.18791	3.788	0.0284
PBLD	0.0826	3.35371	3.9538	0.0284
SEPT9	0.0727	0.37489	0.2252	0.0284
JAGN1	0.058	0.46209	0.138	0.0286
BPIB1	0.0457	0.56869	0.0314	0.0286
CD1D	0.072	1.02261	1.6227	0.0286
PCAT1	0.0536	1.00441	1.6045	0.0287
SPP24	0.0646	1.29261	1.8927	0.0287
GRP2	0.0635	1.05581	1.6559	0.0287
RL19	0.0422	0.96621	1.5663	0.0287
VCAM1	0.0533	0.22919	0.3709	0.0288
SPA3M	0.086	0.38569	0.2144	0.0288
CP51A	0.079	2.83731	3.4374	0.0289
CMA1	0.0806	3.27691	3.877	0.0289
HSPB2	0.0512	1.28041	1.8805	0.0289
KACA	0.049	2.05941	2.6595	0.0289
MAGI3	0.0431	2.05891	2.659	0.0289
H4	0.082	0.56671	1.1668	0.0289
EF1A2	0.0807	2.59101	3.1911	0.029
RS29	0.0522	3.33281	3.9329	0.029
UQCC2	0.0505	0.54889	0.0512	0.0292
CCD86	0.0562	0.31249	0.2876	0.0292
PMGT1	0.0571	0.98741	1.5875	0.0292
CALRL	0.0532	2.40421	3.0043	0.0292
ABHD5	0.0465	2.51311	3.1132	0.0292
SPF30	0.0559	0.35519	0.2449	0.0296
CRYM	0.0796	3.23281	3.8329	0.0296
TIM8A	0.0636	0.77511	1.3752	0.0297
GPV	0.0876	2.66141	3.2615	0.0297
COX7C	0.0419	2.01881	2.6189	0.0298
S15A2	0.0449	0.51409	0.086	0.03
CES1D	0.0687	0.43379	0.1663	0.0301
AOC1	0.0792	1.77811	2.3782	0.0301
ALBU	0.0756	0.52081	1.1209	0.0301
ATPK	0.0712	0.32909	0.271	0.0302
TRI35	0.0893	0.98081	1.5809	0.0302
WDR81	0.0684	0.19409	0.406	0.0302
IPIL1	0.0667	0.13921	0.7393	0.0303
HMGB1	0.0552	0.93491	1.535	0.0303
HP1B3	0.0765	2.36941	2.9695	0.0303
BRX1	0.0867	0.70291	1.303	0.0305
GCKR	0.0855	1.78481	2.3849	0.0305
UNC5C	0.0469	0.53569	0.0644	0.0306
PGAM2	0.0472	0.44001	1.0401	0.0306
TAF9	0.0408	3.34961	3.9497	0.0306
TOP1	0.0794	0.11809	0.482	0.0307
MYH3	0.0641	2.12581	2.7259	0.0309
CNBP	0.045	1.03981	1.6399	0.0309
2021-09-10	0.0537	2.90501	3.5051	0.031
ARMX3	0.0644	2.36411	2.9642	0.031
PDE3B	0.0801	3.12441	3.7245	0.031
GPR4	0.0604	0.94171	1.5418	0.031
AT2A1	0.0808	2.23341	2.8335	0.0311
CD37	0.0524	0.84051	1.4406	0.0311
C4BPB	0.0454	0.42069	0.1794	0.0311
ZBT24	0.0466	0.56851	1.1686	0.0311
MCFD2	0.0682	0.55049	0.0496	0.0312
RGS16	0.0843	0.41749	0.1826	0.0313
PR38B	0.0788	2.80871	3.4088	0.0313
DMRTC	0.045	0.59491	1.195	0.0314
RS24	0.0685	0.69321	1.2933	0.0315
TM9S1	0.0489	2.04621	2.6463	0.0316
NDUS6	0.0755	1.60431	2.2044	0.0318
SFTPA	0.063	0.28631	0.8864	0.0318
SCOT1	0.0788	3.03401	3.6341	0.0319
BRD2	0.0437	1.52871	2.1288	0.0319
MI4GD	0.0679	1.62881	2.2289	0.0319
CHIO	0.0466	0.38501	0.9851	0.032
HXA4	0.0665	0.72571	1.3258	0.032
OAF	0.0535	1.53391	2.134	0.0323
AT1B3	0.0806	2.48281	3.0829	0.0323
PDIA1	0.0576	0.91401	1.5141	0.0324
SH24A	0.0651	1.98861	2.5887	0.0324
PHKG1	0.0493	0.79011	1.3902	0.0325
PUM3	0.0751	1.85581	2.4559	0.0325
GBG11	0.0848	2.76421	3.3643	0.0326
GSTM4	0.0809	0.32939	0.2707	0.0326
NUDC2	0.083	2.70581	3.3059	0.0327
ASPH2	0.0411	3.07601	3.6761	0.0327
SACA9	0.084	1.82351	2.4236	0.0327
ARFG3	0.071	0.04479	0.5553	0.0328
SDHB	0.0508	3.09171	3.6918	0.0329
CDS2	0.0752	2.24601	2.8461	0.0329
AOC3	0.0512	0.52491	1.125	0.0329
COX3	0.073	2.94571	3.5458	0.033
MBNL2	0.0462	0.18069	0.4194	0.033
ASNS	0.0675	0.16291	0.763	0.033
IGHG1	0.0437	1.40171	2.0018	0.0333
KCY	0.0791	2.26171	2.8618	0.0333
CGRE1	0.052	1.86951	2.4696	0.0333
LGSN	0.0747	1.26741	1.8675	0.0333
FABPL	0.0706	2.54841	3.1485	0.0334
GBP2	0.046	0.39869	0.2014	0.0334
RS19	0.0571	0.31329	0.2868	0.0334
MARE2	0.0847	1.26601	1.8661	0.0335
HTRA1	0.0605	0.43289	0.1672	0.0335
MERTK	0.0633	1.83531	2.4354	0.0337
PEX2	0.0608	1.76481	2.3649	0.0338
RAP1B	0.0729	1.45361	2.0537	0.0338
DALD3	0.0824	2.58241	3.1825	0.0338
ANKS3	0.0642	0.59219	0.0079	0.0338
SGPL1	0.0629	1.82091	2.421	0.0339
STX2	0.0685	0.15109	0.449	0.0339
RS30	0.0743	0.67521	1.2753	0.034
PPR32	0.0714	1.00111	1.6012	0.034
KMO	0.0679	3.24511	3.8452	0.034
KAT5	0.0601	2.87381	3.4739	0.0341
LMOD1	0.0732	0.38821	0.9883	0.0341
TRFE	0.0433	1.40171	2.0018	0.0343
PO2F3	0.073	0.48201	1.0821	0.0343
LRC42	0.0713	2.82171	3.4218	0.0343
GMPPA	0.0644	1.83201	2.4321	0.0345
TYDP1	0.0879	0.05171	0.6518	0.0346
RS9	0.0723	1.18601	1.7861	0.0346
ARF5	0.0838	1.57171	2.1718	0.0347
PRAX	0.0484	2.57641	3.1765	0.0347
CSN3	0.078	1.95111	2.5512	0.0348
LUZP1	0.049	1.58081	2.1809	0.0348
MZB1	0.0742	1.10881	1.7089	0.0348
FBSP1	0.0775	0.20059	0.3995	0.0348
CRP	0.0721	2.31681	2.9169	0.0349
FEZ2	0.0786	0.20919	0.3909	0.0349
DRC1	0.0461	1.40931	2.0094	0.035
RL18A	0.0652	0.14361	0.7437	0.035
K2C75	0.0551	2.28281	2.8829	0.0351
NRX1B	0.046	1.10761	1.7077	0.0351
SCAP	0.0614	0.74681	1.3469	0.0352
CD9	0.0446	2.26221	2.8623	0.0353
APOA1	0.0474	2.80761	3.4077	0.0353
FIBA	0.086	0.22089	0.3792	0.0354
FEM1A	0.0468	3.31581	3.9159	0.0354
LIN54	0.0619	2.66141	3.2615	0.0355
SCAM1	0.0748	3.10341	3.7035	0.0355
SZRD1	0.0551	3.19491	3.795	0.0355
GRM7	0.0735	0.27509	0.325	0.0357
AKTIP	0.0687	0.50531	1.1054	0.0357
BFAR	0.0456	1.68991	2.29	0.0358
RL23A	0.0831	1.84331	2.4434	0.0358
RL34	0.0518	0.90061	1.5007	0.0359
GBA2	0.0533	0.53959	0.0605	0.0359
CNTN4	0.0798	2.27291	2.873	0.0359
NMDE4	0.0628	0.92541	1.5255	0.0359
SGIP1	0.0598	0.49861	1.0987	0.036
FGFR4	0.0619	3.09271	3.6928	0.036
ACTH	0.0508	2.58871	3.1888	0.0361
SRBP2	0.0807	0.42709	0.173	0.0362
ST18	0.0846	2.66151	3.2616	0.0362
NEK7	0.0619	3.33111	3.9312	0.0364
MYH7	0.0714	0.97641	1.5765	0.0365
KCRS	0.0802	2.84661	3.4467	0.0366
ZP1	0.0659	3.26241	3.8625	0.0367
RN114	0.0447	0.51061	1.1107	0.0369
ADH1	0.074	1.93041	2.5305	0.037
WBP11	0.0732	0.95451	1.5546	0.037
EMC10	0.0847	3.26081	3.8609	0.0371
B2MG	0.045	0.96911	1.5692	0.0371
ATRX	0.0449	2.22731	2.8274	0.0372
MP2K5	0.0705	1.43841	2.0385	0.0372
FADS2	0.0598	2.57791	3.178	0.0372
TMLH	0.0891	2.81961	3.4197	0.0372
RPN1	0.0436	1.62981	2.2299	0.0374
RPN2	0.0738	3.22761	3.8277	0.0375
MED22	0.0886	1.08081	1.6809	0.0376
PTBP2	0.0886	0.20481	0.8049	0.0376
RASA2	0.0634	1.31711	1.9172	0.0377
H2AY	0.0553	1.19281	1.7929	0.0378
CLC4F	0.0494	1.85501	2.4551	0.0378
ERO1A	0.0712	3.02681	3.6269	0.0379
IDLC	0.0781	0.54521	1.1453	0.0379
PLEK	0.0531	0.96321	1.5633	0.0379
NC2A	0.0536	0.29279	0.3073	0.0379
HINT1	0.0577	0.56319	0.0369	0.0379
NU5M	0.0459	0.24981	0.8499	0.038
TMEDA	0.0654	2.16241	2.7625	0.038
RL26	0.0641	2.87411	3.4742	0.0381
FLNC	0.0488	1.92791	2.528	0.0382
TMM11	0.0595	1.99321	2.5933	0.0382
DHB12	0.0769	3.25251	3.8526	0.0382
SLN13	0.053	1.26141	1.8615	0.0382
SODM	0.0477	0.59821	1.1983	0.0384
RPA2	0.0817	1.32711	1.9272	0.0384
REEP4	0.0574	2.75101	3.3511	0.0385
SDCB1	0.0503	2.60391	3.204	0.0385
HMGN5	0.0854	3.26381	3.8639	0.0385
TCTP	0.0787	2.68711	3.2872	0.0386
PALMD	0.0697	2.22331	2.8234	0.0386
NUBP1	0.0637	0.26589	0.3342	0.0387
RL10A	0.0718	1.42311	2.0232	0.0387
ZGPAT	0.0622	0.36051	0.9606	0.0388
CP2A3	0.0842	1.59211	2.1922	0.0388
ZDHC5	0.0488	0.00289	0.5972	0.0388
ECI2	0.0878	0.20229	0.3978	0.0388
FRMD8	0.0557	2.42361	3.0237	0.0388
ANDR	0.0698	2.18131	2.7814	0.0388
SUCA	0.062	0.16469	0.4354	0.0389
UNC5D	0.0729	1.55531	2.1554	0.039
PRDM2	0.0471	2.59601	3.1961	0.039
KNT1	0.0535	2.25181	2.8519	0.039
CO5	0.0539	0.59179	0.0083	0.039
AK1CA	0.052	1.26431	1.8644	0.039
DOPD	0.0503	0.04771	0.6478	0.0391
RL21	0.0607	3.08601	3.6861	0.0391
PDLI1	0.0467	1.99021	2.5903	0.0391
HES5	0.087	2.52871	3.1288	0.0392
CUBN	0.0736	0.34239	0.2577	0.0395
KCNA1	0.0418	0.01099	0.5891	0.0395
ILEUA	0.0718	1.94551	2.5456	0.0396
PRIC1	0.0785	0.03051	0.6306	0.0396
RL27	0.0794	1.87291	2.473	0.0397
TLR4	0.0782	1.91531	2.5154	0.0397
DJC16	0.056	0.24351	0.8436	0.0398
MMP9	0.0686	3.13191	3.732	0.0398
GXLT1	0.057	0.16741	0.7675	0.0398
NB5R2	0.0633	3.07991	3.68	0.0398
KNT2	0.0419	1.92631	2.5264	0.0398
LEG5	0.0586	1.50131	2.1014	0.04
PHB2	0.056	0.29279	0.3073	0.04
FABP4	0.06	0.45899	0.1411	0.04
NSDHL	0.0735	0.59809	0.002	0.04
ARP19	0.0733	1.47861	2.0787	0.0402
HAT1	0.0711	1.81201	2.4121	0.0402
PEX19	0.0564	2.35221	2.9523	0.0403
NU3M	0.0648	1.45811	2.0582	0.0405
ACSM5	0.0643	0.52459	0.0755	0.0405
PALLD	0.0765	1.08121	1.6813	0.0406
ASTRA	0.0459	1.16121	1.7613	0.0407
OSGP2	0.0592	1.93231	2.5324	0.0408
STX18	0.0741	1.62541	2.2255	0.0408
CRCM1	0.0497	0.32181	0.9219	0.0408
ENPL	0.0475	1.73961	2.3397	0.0409
KATL1	0.0809	2.41891	3.019	0.041
DPOG1	0.0461	0.99331	1.5934	0.041
TRY2	0.0851	2.03051	2.6306	0.041
RD23B	0.0754	3.02731	3.6274	0.0411
CALM1	0.0464	2.43571	3.0358	0.0411
IL33	0.0517	0.20569	0.3944	0.0411
PRG2	0.0566	1.44421	2.0443	0.0411
CO4	0.0566	1.63541	2.2355	0.0412
SVEP1	0.0895	1.95771	2.5578	0.0412
APOE	0.0655	1.87001	2.4701	0.0413
DDAH1	0.0512	2.67151	3.2716	0.0413
PDLI5	0.0441	0.07209	0.528	0.0413
DIAP1	0.0891	3.16391	3.764	0.0414
DEFB4	0.0773	1.18001	1.7801	0.0414
5HT1A	0.0596	1.39901	1.9991	0.0415
CXA1	0.061	2.68691	3.287	0.0415
SERC5	0.0426	0.81411	1.4142	0.0416
CO1A1	0.0526	0.19569	0.4044	0.0416
HP1B3	0.0751	1.27681	1.8769	0.0416
SELS	0.0492	2.93601	3.5361	0.0417
MTR1B	0.0512	2.18561	2.7857	0.0417
EGFL7	0.0758	1.06091	1.661	0.0417
RPC3	0.0733	2.02571	2.6258	0.0418
MBL1	0.0512	0.55491	1.155	0.0418
KNT2	0.0738	2.61981	3.2199	0.0418
BMP6	0.0763	0.34351	0.9436	0.042
KIF1B	0.0715	2.12721	2.7273	0.042
AMPK	0.0875	0.12111	0.7212	0.0421
K1C18	0.0597	1.10991	1.71	0.0422
FBLN5	0.0414	3.22861	3.8287	0.0422
RL32	0.0642	3.03071	3.6308	0.0422
GRAM	0.0653	1.22971	1.8298	0.0422
NRX1A	0.0817	1.15771	1.7578	0.0425
EST1E	0.0724	2.78881	3.3889	0.0425
CX6A1	0.0622	0.33431	0.9344	0.0425
FBXW8	0.0519	2.55461	3.1547	0.0426
PATL1	0.0509	1.02761	1.6277	0.0426
TM140	0.0574	0.57809	0.022	0.0426
EGFR	0.0411	3.10021	3.7003	0.0427
MCPT2	0.0848	0.01409	0.586	0.0427
AFAP1	0.0409	1.63941	2.2395	0.0428
RGS14	0.0844	0.55779	0.0423	0.0428
A1AT	0.0425	0.13229	0.4678	0.0429
IC1	0.0567	2.92761	3.5277	0.043
GALR1	0.0807	2.88711	3.4872	0.0431
DYR	0.0716	0.74341	1.3435	0.0432
CLCB	0.0562	2.73871	3.3388	0.0432
CTL4	0.0554	0.47031	1.0704	0.0433
U2AF4	0.0614	0.83491	1.435	0.0433
AT2B3	0.0797	0.67581	1.2759	0.0433
NOP16	0.0735	1.96511	2.5652	0.0433
THOC6	0.0436	1.12011	1.7202	0.0435
AB17A	0.0402	1.55291	2.153	0.0435
AMZ1	0.0747	3.06961	3.6697	0.0435
ADA	0.0636	1.13661	1.7367	0.0435
MDR1	0.0594	2.95011	3.5502	0.0436
OGG1	0.0565	1.44301	2.0431	0.0437
NFYB	0.0788	2.47061	3.0707	0.0437
CO1A2	0.0585	0.47071	1.0708	0.0438
THIM	0.0838	0.86871	1.4688	0.0439
GGH	0.0488	2.92551	3.5256	0.0439
ZN384	0.0477	0.87491	1.475	0.0439
ERC2	0.0848	2.61161	3.2117	0.0439
SYNP2	0.0609	1.20281	1.8029	0.044
PH11L	0.0733	2.12451	2.7246	0.0441
MRPP3	0.0837	2.68661	3.2867	0.0441
LYAM3	0.0542	1.56611	2.1662	0.0441
PDE9A	0.0691	0.44529	0.1548	0.0441
MYO1B	0.0817	0.32361	0.9237	0.0442
PPLA	0.0658	3.22461	3.8247	0.0443
PLF4	0.0524	1.98281	2.5829	0.0444
MCPT1	0.0875	0.58579	0.0143	0.0444
CYTB	0.0488	0.51159	0.0885	0.0444
EST1C	0.052	1.74821	2.3483	0.0446
HBB1	0.0864	0.37431	0.9744	0.0447
PLA1A	0.0423	1.24911	1.8492	0.0447
CLC10	0.0648	2.65541	3.2555	0.0448
UXS1	0.0626	2.81731	3.4174	0.0448
ORC4	0.0872	2.88491	3.485	0.0449
PRAF1	0.0459	1.41811	2.0182	0.045
CTR2	0.0696	0.02301	0.6231	0.045
FMO1	0.044	1.06161	1.6617	0.045
RCN3	0.0846	2.26421	2.8643	0.045
SMAD9	0.048	1.76261	2.3627	0.0451
LIPL	0.0634	3.11821	3.7183	0.0451
SFR19	0.0408	3.20891	3.809	0.0451
TAGL	0.0717	1.36971	1.9698	0.0451
S22AN	0.0864	1.81501	2.4151	0.0452
SPN1	0.0816	3.36201	3.9621	0.0452
SFTPD	0.0468	1.46071	2.0608	0.0453
RL37P	0.0733	1.49381	2.0939	0.0453
ULK3	0.0595	3.06431	3.6644	0.0453
CTF1	0.0586	0.04301	0.6431	0.0454
CD2	0.0619	0.33159	0.2685	0.0456
MILK1	0.0721	2.51731	3.1174	0.0456
PRDX6	0.0532	0.08421	0.6843	0.0456
DCUP	0.0794	0.09259	0.5075	0.0457
MUC2	0.0681	1.07641	1.6765	0.0458
GATC	0.0514	0.09729	0.5028	0.0458
AP4A	0.0472	2.30621	2.9063	0.0458
FIS1	0.0653	0.39909	0.201	0.0459
LIPR2	0.0813	3.04251	3.6426	0.046
WFDC2	0.0727	0.17691	0.777	0.046
CUL7	0.0469	2.28071	2.8808	0.046
CRIP2	0.0569	0.57931	1.1794	0.046
LZIC	0.047	3.35081	3.9509	0.0461
CACB4	0.0674	0.80201	1.4021	0.0461
SCN1A	0.0788	3.39251	3.9926	0.0462
GBRAP	0.0578	0.17889	0.4212	0.0464
ZEB1	0.0769	0.24249	0.3576	0.0464
GIMA4	0.0891	0.48909	0.111	0.0464
RL13A	0.0607	2.58251	3.1826	0.0466
DYRK3	0.0473	0.98871	1.5888	0.0466
MPRD	0.0791	3.19451	3.7946	0.0467
RS3	0.0898	0.50989	0.0902	0.0467
COQ7	0.0475	1.20891	1.809	0.0467
RL14	0.0746	2.84841	3.4485	0.0469
NDUA5	0.0734	1.66921	2.2693	0.047
AQP5	0.0526	0.87161	1.4717	0.047
IMPG1	0.0852	1.46611	2.0662	0.047
PACC1	0.0624	1.27491	1.875	0.0472
ALS2	0.0801	2.32961	2.9297	0.0472
SC6A9	0.0529	2.07261	2.6727	0.0474
RTF2	0.0877	3.01031	3.6104	0.0474
ZA2G	0.0447	0.31849	0.2816	0.0475
MYH11	0.0464	1.62911	2.2292	0.0475
S10A8	0.0761	1.32621	1.9263	0.0475
AP5B1	0.0553	1.22811	1.8282	0.0477
RUFY3	0.0606	2.89981	3.4999	0.0478
FIBB	0.0592	0.40539	0.1947	0.0478
FRIH	0.0817	1.46371	2.0638	0.0478
KVX01	0.0428	3.31881	3.9189	0.0479
ARNT	0.0763	1.90271	2.5028	0.0479
TYB10	0.0605	0.49681	1.0969	0.048
ATP5E	0.0728	0.10471	0.7048	0.048
SVIP	0.0532	0.52211	1.1222	0.048
TTHY	0.0749	2.34901	2.9491	0.048
GNL3	0.0414	0.50671	1.1068	0.0481
RL7	0.0711	1.05531	1.6554	0.0481
GGT1	0.068	2.33261	2.9327	0.0481
IF4H	0.0636	0.41259	0.1875	0.0482
FRIL1	0.0757	2.65581	3.2559	0.0482
GPX2	0.077	0.11941	0.7195	0.0482
CBP	0.0607	2.31711	2.9172	0.0483
RF1ML	0.0662	1.68511	2.2852	0.0483
NCAM1	0.0501	0.67571	1.2758	0.0483
DCPS	0.0507	2.35871	2.9588	0.0484
WNT4	0.0575	0.25849	0.3416	0.0485
H14	0.0794	1.05981	1.6599	0.0485
DYL2	0.055	1.08001	1.6801	0.0485
GAMT	0.0569	1.58051	2.1806	0.0486
ACYP2	0.089	1.16061	1.7607	0.0486
TPST2	0.0407	0.66621	1.2663	0.0486
WDR35	0.0809	2.74911	3.3492	0.0487
PHLB1	0.068	0.23611	0.8362	0.0488
PR8A5	0.0689	1.42271	2.0228	0.0489
LBP	0.0835	2.00551	2.6056	0.0489
AOXD	0.0728	0.46519	0.1349	0.049
RAMP2	0.0453	2.81931	3.4194	0.049
PRR5L	0.0678	1.10101	1.7011	0.049
RS25	0.057	0.18361	0.7837	0.049
COQ8B	0.0654	2.72421	3.3243	0.0491
PHAX	0.063	0.00631	0.6064	0.0491
STAU2	0.0464	2.07981	2.6799	0.0491
CC181	0.0627	1.56981	2.1699	0.0492
DRS7B	0.0497	1.78561	2.3857	0.0492
AK1A1	0.0741	2.81091	3.411	0.0493
NOTC2	0.0665	0.50571	1.1058	0.0493
RAB28	0.0666	0.05141	0.6515	0.0493
CYTS	0.0634	1.26011	1.8602	0.0493
CP2F2	0.0695	1.93721	2.5373	0.0493
HYALP	0.067	0.36119	0.2389	0.0493
LONP2	0.0415	2.60851	3.2086	0.0493
FAS	0.067	1.86371	2.4638	0.0494
NTF2	0.0892	0.80711	1.4072	0.0494
SH3G2	0.0689	0.08829	0.5118	0.0495
ELAV1	0.0573	3.12701	3.7271	0.0496
CAH2	0.0607	2.78741	3.3875	0.0496
PDLI4	0.0587	3.02611	3.6262	0.0496
GIMA5	0.0888	0.63661	1.2367	0.0496
GLRB	0.0653	0.68131	1.2814	0.0497
KCTD7	0.0808	1.56641	2.1665	0.0497
ALDOB	0.0792	0.47961	1.0797	0.0497
CAC1D	0.067	0.32379	0.2763	0.0498
CTL3	0.0605	0.54411	1.1442	0.0499
TY3H	0.0895	1.01931	1.6194	0.0499
UBP48	0.0826	2.49721	3.0973	0.0499
LZTS1	0.0766	3.11211	3.7122	0.0499
RNZ2	0.0431	0.43571	1.0358	0.05
ANF	0.0567	3.06301	3.6631	0.05
